# Supplementary material for: Claudin-2 protects against colitis-associated cancer by promoting colitis-associated mucosal healing
Source: J Clin Invest. 2023 Dec 1;133(23):e170771. doi: 10.1172/JCI170771 (PMC10688979; doi:10.1172/JCI170771)
Supplement: Supporting data values [file jci-133-170771-s035.xlsx]

## Sheet: Figure-1
D	WT-AOM-DSS	Cldn2KO-AOM-DSS
	6	5.5
	6.5	5
	6.4	5.5
	6.3	6
	6	6
	7.5	5.2
	6.2	5.5
	6.6	6
E	WT-AOM-DSS	Cldn2KO-AOM-DSS
	0.0445	0.047273
	0.037031	0.04314
	0.042281	0.042545
	0.045825	0.049233
	0.0375	0.04
	0.0304	0.045038
	0.039097	0.040182
	0.033333	0.042
F	WT-AOM-DSS	Cldn2KO-AOM-DSS
	2	3
	1	3
	1	3
	1	1
	1	1
	1	3
	1	1
	1	1
H	WT-AOM-DSS	Cldn2KO-AOM-DSS
	12	19
	6	13
	2	17
	2	7
	10	4
	5	18
	6
	2
	4
	10
I	WT-AOM-DSS	Cldn2KO-AOM-DSS
	7	3
	4	1
	2	3
	5	1
	7	3
	3	3
	4
	3
	3
	3
K		WT-AOM-DSS	Cldn2KO-AOM-DSS
	Small	0.3	0.66
	Medium	0.2	0.33
	Large	50	0
L		LGD	HGD
	WT-AOM-DSS	0.6	0.4
	Cldn2KO-AOM-DSS	1	0

## Sheet: Figure-2
	PNfkB		PStat3
G	WT-AOM-DSS	Cldn2KO-AOM-DSS	WT-AOM-DSS	Cldn2KO-AOM-DSS
	0.907955	1.02698	0.90702	1.45933
	0.924916	1.35094	0.797503	1.48522
	1.17953	1.37516	1.03311	1.46078
	0.987603	1.2227	1.26237	1.63651
H	CLDN2	WT-AOM-DSS	Cldn2KO-AOM-DSS
		1.19576	0.018255
		0.97284	0.054925
		0.763011	0.006727
		1.06839	0.000292
	BCL2	1.23908	0.031974
		1.03319	0.134462
		0.826808	0.237655
		0.90092	0.363571
	C-myc	1.0043	0.217526
		0.812781	0.093299
		1.03453	0.969989
		1.14839	0.655641
	Cleaved Casapase-3	0.67163	1.29798
		1.05482	2.46158
		0.723936	5.08603
		1.54962	3.53695
J	WT-AOM-DSS	Cldn2KO-AOM-DSS
	20	39
	37.75	31.25
	40.2	20
	58.6667	20.5
	47	18
	20.2	43.3333
	38.875	28.8571
	41.7143	25.2
	43.3	23
	48.375	27
	58.25	22.4444
	36.6875	48

## Sheet: Figure-3
B	Water	Acute DSS	Rec DSS	Chronic DSS
	1.06941	0.407637	2.53326	2.35217
	0.967699	0.437955	2.65159	2.59403
	0.962896	0.416697	2.55325	2.53135
D	Water	Acute DSS	Rec DSS	Chronic DSS
	0.988981	0.071724	6.27611	6.04201
	0.972361	0.075027	5.77018	6.16932
	1.11206	0.059406	6.23244	6.17488
	0.986844	0.056242	6.77386	5.37678
	0.940036	0.073348	6.43652	6.02982
G		Claudin-2						Ki67
	Water	0.910843	1.15663	0.925301	0.722892	1.02651	1.25783	0.949062	1.15818	1.02949	0.91689	0.932976	1.0134
	DSS	0.014458	0.014458	0.028916	0.043373	0.014458	0.014458	0	0.016086	0	0.016086	0.016086	0.016086
	REC DSS	4.19277	4.51084	2.7759	3.49879	4.00482	4.85783	4.38462	4.65089	2.94675	4.49112	5.14793	5.25444
	Chronic DSS	3.19518	3.35422	3.6	3.06506	2.68916	2.57349	3.18499	2.89544	3.18499	2.78284	2.63807	2.41287
H	Control	DSS	Recovery
	105	72.0733	80.1128
	104	65.4676	83.0608
	100	61.9527	72.5444
	99	65.6934	80.0265
	98	70.4005	81.4664
	97	90.9769	88.1275
I		Ki 67			P 21
	Control	1	1	1	1	1	1
	24 hr DSS	0.0441942	0.00257716	0.007289	3.13834	2.54912	2.82843
	8 hr Rec	2	2.07053	2.03496	0.406126	0.517633	0.458502
J	Con	Injury	Recovery		Con	Injury	Recovery
	1.18754	0.199547	1.68177		1.06914	0.063149	1.23931
	0.819602	0.216113	1.53236		0.968186	0.03877	0.903434
	0.992859	0.188638	1.73085		1.234	0.067566	1.00656

## Sheet: Figure-4
B	WT-Recovery								Cldn2KO-Recovery
	0	0	0	0	0	0	0	0	0	0	0	0	0	0	0
	0.377358	-2.10356	1.09709	2.99824	1.09677	-1.96177	0.964785	-1.88042	-1.23352	0.673684	0.172265	1.14053	-0.15865	0	-1.07893
	-0.16173	-4.63862	0.71311	1.82246	-1.16129	-4.32596	0.62711	-4.14658	-1.53126	0.042105	-1.85185	1.01833	0.423057	-1.11465	-1.47643
	-0.86253	-6.31068	2.08448	2.99824	-0.25806	-5.88531	-2.99083	-5.64127	-1.40366	-0.12632	-0.81826	0.570265	0.317292	-2.9724	-0.85179
	-1.50943	-7.97195	3.45584	4.2328	0.645161	-7.43461	-1.78485	-7.12633	-1.23352	-0.29474	0.258398	0.1222	0.26441	-4.83015	-0.17036
	-3.71968	-6.68824	1.59078	-1.11699	-1.09677	-6.23742	-3.42499	-5.97878	-4.67886	-3.15789	-3.91904	-2.24033	-2.6441	-6.21019	-2.55537
	-7.27763	-6.79612	1.31651	-2.93945	-0.77419	-6.33803	-3.66618	-6.07522	-7.23097	-3.53684	-8.26873	-5.90631	-7.45637	-11.4119	-7.2686
	-12.2372	-7.65912	-3.78497	-6.99588	-5.80645	-7.14286	-8.15244	-6.84667	-10.251	-8.71579	-10.5082	-9.89817	-11.3168	-11.8896	-10.1647
	-18.4906	-12.6753	-8.44761	-17.4603	-14	-11.8209	-12.2528	-11.3308	-18.758	-15.9579	-15.9776	-18.1263	-17.7155	-18.5775	-17.774
	-21.6173	-18.2848	-8.72189	-22.6337	-20.8387	-17.0523	-12.494	-16.3452	-22.5011	-20.2526	-18.5185	-21.8737	-22.6864	-23.8854	-19.6479
	-26.9542	-14.9946	-8.77674	-27.6896	-24.8387	-17.505	-12.5422	-18.2257	-24.798	-23.5368	-20.4134	-23.8289	-25.2776	-27.1231	-21.1244
	-29.1105	-13.808	-2.4136	-30.8642	-28.129	-14.4869	-11.7704	-17.1649	-29.2641	-25.9368	-22.8682	-28.0244	-28.7678	-31.6879	-23.4526
	-30.6739	-9.54693	-1.04224	-34.1564	-31.0323	-12.0724	-9.11722	-13.3558	-32.2841	-30.9895	-22.2222	-31.4868	-31.9408	-34.2887	-23.1687
	-30.4582	-5.87918	2.52331	-34.1564	-27.6129	-9.40644	-5.49928	-10.0771	-37.516	-34.1895	-16.882	-33.442	-34.5849	-39.9682	-18.0011
C	Days	WT-Recovery	CldnKO-Recovery
	0	0
	1	0
	2	0
	3	0
	4	0
	5	0
	6	0
	7	0
	8	0
	9	0
	10	0
	11	0
	12	0
	13	0
	0		0
	1		0
	2		0
	3		0
	4		0
	5		0
	6		0
	7		0
	8		0
	9		0
	10		0
	11		0
	12		1
	12		1
	12		1
	13		1
	13		1
	13		1
	13		1
	13		1
D	WT-Recovery	CldnKO-Recovery
	0.028889	0.036
	0.030741	0.035
	0.033889	0.0375
	0.025	0.034762
	0.033684	0.033409
	0.031696	0.031087
	0.026821	0.045556
	0.026509
E	WT-Recovery	CldnKO-Recovery
	16	33
	17	15
	4	26
	21	24
	12	26
	15	16
	16	30
	17
G	WT-Recovery	CldnKO-Recovery
	1	0
	1	0
	2	0
	1	0
	1	0
	2	0
	1	1
	2
K	WT-%Closure respect to day 0	Cldn2KO-%Closure respect to day 0
	55.6718	11.6477
	66.6817	60.6537
	91.9576	23.09
	85.7075	72.9989
	89.9003	55.578

## Sheet: Figure-5
G	pNFkB	WT-Recovery	Cldn2KO-Recovery
		0.942544	1.32672
		1.53929	1.881
		0.525157	2.29465
		0.993009	2.24835
			2.69643
	pStat3	WT-Recovery	Cldn2KO-Recovery
		0.94908	2.3332
		0.873327	2.0295
		0.953977	1.92734
		1.22362	1.6877
			2.16606
	CLDN2	WT-Recovery	Cldn2KO-Recovery
		1.01876	0.000555
		1.09831	0.000468
		1.15725	0.000414
		0.725673	0.00046
			0.000418
	BCL2	WT-Recovery	Cldn2KO-Recovery
		0.945481	0.559065
		0.864936	0.560051
		1.13201	0.490948
		1.05757	0.520847
			0.47728
	C-myc	WT-Recovery	Cldn2KO-Recovery
		0.974526	0.602287
		0.857668	0.561628
		1.21139	0.520803
		0.956418	0.528417
			0.529455
	Cleaved Caspase-3	WT-Recovery	Cldn2KO-Recovery
		1.01876	1.94708
		1.09831	1.76124
		1.15725	1.71512
		0.725673	1.80524
			1.54501
K	WT-Recovery	Cldn2KO-Recovery
	30	14.1333
	214.4	8.5
	43.0476	9.2
	46	16.6667
	100.5	21.4242
	112.98	13.0286
	58.8571	23
	58.6	8.16
	96.75	24.3333
	63.4286	8.4
	121.829	11.3
	60.875	13.7
		25.375
		8.5
		14.98

## Sheet: Figure-6
C	Days	Recovery-Vehicle	Recovery-Gefitinib
	0	0
	1	0
	2	0
	3	0
	4	0
	5	0
	6	0
	7	0
	8	0
	9	0
	10	0
	11	0
	12	0
	13	0
	0		0
	1		0
	2		0
	3		0
	4		0
	5		0
	6		0
	7		0
	8		1
	8		1
	9		1
	9		1
	9		1
	11		1
	11		1
	13		0
D	Recovery-Vehicle	Recovery-Gefitinib
	0.031696	0.035804
	0.026821	0.03275
	0.026509	0.032478
	0.028889	0.034211
	0.030741	0.042758
	0.033889	0.036667
	0.025	0.033056
	0.033684	0.031037
		0.036
		0.034615
		0.033939
F	Recovery-Vehicle	Recovery-Gefitinib
	16	32
	17	19
	4	18
	21	11
	12	18
	15	21
	16	24
	17	30
		21
K	pNFkB	Recovery-Vehicle	Recovery-Gefitinib
		0.929093	1.87165
		1.11026	1.91239
		0.565975	1.34347
		1.39468	1.31831
			1.90314
	pStat3	Recovery-Vehicle	Recovery-Gefitinib
		1.12987	1.53056
		0.837944	1.56535
		0.965303	1.53465
		1.06688	1.50459
			1.64034
	BCL2	Recovery-Vehicle	Recovery-Gefitinib
		1.05239	0.584349
		0.780915	0.70775
		1.16631	0.729818
		1.00039	0.437387
			0.428663
	C-myc	Recovery-Vehicle	Recovery-Gefitinib
		1.15415	0.68843
		0.834393	0.801844
		1.06502	0.861424
		0.946433	0.841382
			0.891633
	Cleaved Caspase-3	Recovery-Vehicle	Recovery-Gefitinib
		1.22	2.06651
		1.14447	2.07424
		0.97047	2.13369
		0.665057	1.64038
			2.02468
L	Recovery-Vehicle	Recovery-Gefitinib
	1.1117	0.102478
	0.392369	0.088706
	0.939681	0.072724
	1.55625	0.030958
		0.067635
M	Recovery-Vehicle	Recovery-Gefitinib
	1	0
	1	1
	2	0
	1	0
	1	1
	2	0
	1	0
	2	0
		0

## Sheet: Figure-7
B	WT AOM-DSS	Cldn2TG AOM-DSS
	6.9	7.8
	6.5	7.9
	6.8	7.5
	7.2	9.5
	6.7	7
	6.7	9
	7.6	7.8
	8.5	8.8
	10	7
	7	7.8
	5.5	8.5
	7.2	6.8
	7.5	7.6
	6.8	7.5
	7.2	7.8
	6.5	8.5
	5.8	8.5
	7.3	7.9
	6.7	8.4
	6.3	7.3
	7.4	8
	7	8.5
	6.5	7
	6.4	8
		8.5
		7.5
		7
		7.8
		8.4
		8.2
		7.5
C	WT AOM-DSS	Cldn2TG AOM-DSS
	0.042029	0.0282051
	0.0338461	0.0253165
	0.0485294	0.0253333
	0.0472222	0.0189474
	0.0328358	0.0228571
	0.0447761	0.0322222
	0.0434211	0.0230769
	0.0552941	0.0272727
	0.024	0.0257143
	0.0314286	0.0192308
	0.0363636	0.0247059
	0.0555556	0.0323529
	0.032	0.031579
	0.0367647	0.0226667
	0.0333333	0.0217949
	0.0369231	0.0294118
	0.0413793	0.0352941
	0.0342466	0.0278481
	0.0462687	0.0285714
	0.031746	0.0205479
	0.0283784	0.01875
	0.0428571	0.0282353
	0.04	0.0271429
	0.040625	0.02625
		0.0282353
		0.024
		0.0257143
		0.025641
		0.0261905
		0.0268293
		0.0293333
D	WT AOM-DSS	Cldn2TG AOM-DSS
	10	0
	6	0
	13	0
	11	0
	11	2
	13	4
	12	0
	10	0
	2	4
	8	4
	11	0
	8	0
	0	1
	5	0
	5	1
	3	1
	5	2
	5	2
	5	0
	4	2
	4	2
	9	1
	5	1
	7	2
		2
		0
		1
		0
		3
		1
		0
G	WT AOM-DSS	Cldn2TG AOM-DSS
	10	6
	18	9
	18	7
	20	3
	14	5
	16	0
	10	2
	4	0
	6	3
	12	2
	18	4
	13	4
	14	7
	1	2
	6	5
	20	6
	14	4
	10	7
	2	0
	6	5
	4	2
	9	5
	22	9
	5	4
		1
		1
		3
		3
		3
		5
		4
		2
		6
		5
		6
		2
		3
H		Low grade	High grade
	WT AOM-DSS	0.58	0.42
	Cldn2TG AOM-DSS	1	0
M	pNFkB	WT AOM-DSS	Cldn2TG AOM-DSS
		1.26393	0.649665
		0.987535	0.799745
		0.905909	0.816031
		0.842624	0.755401
	pStat3	WT AOM-DSS	Cldn2TG AOM-DSS
		1.29293	0.484891
		0.865445	0.322451
		1.07007	0.299106
		0.771558	0.344606
O	Cldn2TG-AOM-DSS												WT-AOM-DSS
	Cxcl13	IL-1a	IL-1b	IP-10	KC	TNF	RANTES	MCP-1	Cxcl9	Mip-1a	MIP-2	IL-16
	0.441457	0.637671	0.264639	0.61975	0.026956	0.401369	0.534371	0.270819	0.575564	0.263073	0.111076	0.271453	1
	0.437192	0.617799	0.443344	0.613881	0.002874	0.425592	0.600475	0.267725	0.505686	0.237963	0.132621	0.266998	1
	0.431977	0.700881	0.412644	0.66742	0.002898	0.415922	0.621357	0.266427	0.503886	0.220343	0.127378	0.259628	1

## Sheet: Figure-8
C		Claudin-2						Survivin
	Water	1.23188	1.11594	0.985507	1.01449	0.913043	0.73913	1.19388	1.04082	1.07143	1.04082	0.795918	0.857143
	Acute DSS	0.028986	0.028986	0.028986	0.028986	0.057971	0.028986	0.061224	0.061224	0.061224	0.030612	0.030612	0.153061
	Recovery DSS	2.86957	3.34783	2.86957	2.52174	2.68116	3.11594	4.65306	3.42857	3.36735	2.69388	2.14286	4.40816
	Chronic DSS	2.13043	2.15942	2.5942	2.49275	1.95652	2.26087	2.17347	1.86735	2.05102	1.53061	1.71429	2.11225

## Sheet: Figure-9
C	Normal	Chronically Injured	Regenrative crypts
	2	2	4
	1	1	6
	2	6	12
	0	0	2
	3	8	12
	2	2	6
	3	4	9
	1	2	9
	1	4	9
	1	2	8
	4	8	12
	2	6	4
		3	9
		4	9
		8	6
		4	9
		4	12
		6	8
			8
			12
			6
E	CLDN2		Ki67
	Normal	IBD	Normal	IBD
	0.745229	0.56286	2.37762	1.18881
	0.495607	2.26961	1.25874	1.81818
	0.869434	2.60345	0.629371	2.16783
	0.779158	1.84429	1.67832	1.32867
	1.43775	0.864586	0.839161	2.72727
	0.925174	2.05877	0.629371	2.16783
	0.819752	0.796728	0.909091	4.33566
	0.659194	2.23993	0.839161	1.74825
	1.59952	1.14087	0.48951	4.05594
	1.66919	4.19024	0.34965	1.18881
H	CLDN2		Survivin
	Normal	IBD	Normal	IBD
	1.07194	6.07434	0.859631	3.45955
	0.952072	5.26456	1.16097	5.10173
	0.840355	5.01265	1.31436	6.60374
	0.796968	5.7615	0.842279	6.33978
	0.822447	6.12216	0.91169	5.52804
	1.15852	7.40399	0.91258	2.40884
	1.10771	6.55391	1.03872	4.63869
	1.26364	5.68452	0.786216	5.80978
	1.13309	4.89046	1.06987	3.71183
	1.02103	7.44494	1.02969	6.70326
	0.939017	3.4455	1.14228	6.05012
	0.893205	3.7603	0.931712	6.10899

## Sheet: Supplementary Figure-1
A		WT-DSS			Cldn2KO-DSS
	day0	0	0	0	0	0	0
	day1	1.34048	4.53834	2.5641	1.875	2.41935	2.47486
	day2	7.66756	-0.312989	2.13675	3.54167	0.645161	2.01083
	day3	2.73458	0.156495	0	2.91667	-0.16129	-0.03867
	day4	0.375335	0.365154	-1.23457	-0.75	-2.09677	-1.97216
	day5	-5.30831	-2.8169	-6.41026	-8.29167	-11.2903	-7.15391
	day6	-13.0295	-11.0589	-11.301	-18.4167	-19.3548	-14.6172
	day7	-15.1743	-14.4497	-18.5185	-25	-22.5806	-25.7541
B	WT-DSS	Cldn2KO-DSS
	0.023684	0.032075
	0.023611	0.032727
	0.02	0.03
F	IL-1		IL-6
	WT-AOM-DSS	Cldn2KO-AOM-DSS	WT-AOM-DSS	Cldn2KO-AOM-DSS
	0.862542	3.16382	0.990801	2.10916
	0.921251	1.94756	0.841868	1.30737
	1.25847	3.8282	1.19886	1.81085
H	WT-AOM-DSS	Cldn2KO-AOM-DSS
	1.1377	2.94612
	1.29532	2.16016
	0.957275	1.55774
	0.60971	1.57526
		1.2804

[truncated: 3 more sheets: Supplementary Figure-3, Supplementary Figure-6, Supplementary Figure-8]
